# Supplementary material for: The Anti-Inflammatory, Analgesic, and Antioxidant Effects of Polyphenols from Brassica oleracea var. capitata Extract on Induced Inflammation in Rodents
Source: Molecules. 2024 Jul 23;29(15):3448. doi: 10.3390/molecules29153448 (PMC11313733; doi:10.3390/molecules29153448)
Supplement: Supplementary file 1 [file molecules-29-03448-s001.zip]

Archive with 1 entries (1 files):
- molecules-3094903-supplementary.pdf
